# Supplementary material for: Effect of direct surgical treatment in pregnancy-related uterine arteriovenous malformation
Source: BMC Pregnancy Childbirth. 2023 Sep 19;23:673. doi: 10.1186/s12884-023-05961-3 (PMC10507977; doi:10.1186/s12884-023-05961-3)
Supplement: Supplementary file 2 — Additional file 2. [file 12884_2023_5961_MOESM2_ESM.xlsx]

## Sheet: 原始表
Case#	Age	Lesion size	inducement	G	P	A	L	No.of cesarean section	No.of artificial abortion or uterine curettage	Symptom	massive vaginal bleeding	hcg（preoperation）	progestin	misoprostol	MTX	Chinese patent medicine	UAE	uterine curettage	Hysteroscopic surgery	Laparoscopic/ Abdominal surgery	Intraoperation blood loss	hospitalization time	hospitalization cost	Menstruation	pregnancy	contraception
1	31	3.07	1	2	1	1	1	1	1	2	1	1020	0	0	0	0	1	0	0	2	100	15	34970.6	1	0	1
2	36	3.9	2	3	2	0	2	2	0	2	0	＜0.6	0	0	0	0	0	0	0	3	100	8	15073.4	0	0	0
3	29	5.43	2	2	1	0	1	1	0	2	0	343	0	0	1	1	0	0	0	2	800	23	32884.5	1	0	1
4	23	2.7	3	1	1	0	1	1	0	3	0	1102	0	1	1	1	0	1	0	0	80	38	20357.8	1	1	1
5	34	4.5*2.5	3	2	1	1	1	1	0	2	1	＜0.6	0	0	0	0	0	0	0	3	300	10	22076	0	0	0
6	29	4.45	3	2	1	1	1	0	1	2	0	12.1	0	0	0	0	0	1	0	0	20	2	5216.98	1	0	1
7	37	2.36	1	5	1	3	1	1	0	2	0	397.2	1	0	1	1	0	0	0	1	600	23	17411.4	1	0	1
8	45	4.15	2	7	4	3	4	3	0	1	0	1274	0	0	1	1	0	0	0	2	150	45	23812.8	1	0	1
9	37	3.23	2	1	1	0	1	1	0	1	0	1333	0	0	1	1	0	0	1	0	30	35	18776.8	1	1	1
10	22	3.07	2	2	1	1	1	1	1	2	0	2.23	0	0	0	0	0	0	1	0	200	10	13679.9	1	1	0
11	32	4.7	2	3	1	2	1	0	0	2	0	89.3	0	0	1	1	0	0	1	0	80	14	11708.2	1	1	0
12	27	1.65	2	5	1	4	1	1	0	2	0	89449	0	0	1	1	0	0	0	2	300	20	28750.7	1	0	0
13	31	2.7	2	5	2	3	2	2	0	2	0	47.82	1	0	1	1	0	1	0	0	80	43	18027.7	1	0	1
14	32	3.1	2	2	1	1	1	1	0	1	0	＜0.6	0	0	0	0	0	0	1	0	20	4	8748.64	1	0	1
16	29	3.53	1	3	1	2	1	1	1	1	0	＜0.60	0	0	0	0	1	0	1	0	20	9	35384.2	1	0	1
17	31	3.67	3	1	1	0	1	0	0	2	0	30.13	0	0	0	0	1	1	0	0	50	15	14806.2	1	0	0
18	36	2.8	2	4	1	2	1	1	0	2	0	224	0	0	1	1	0	1	0	0	10	52	26072.5	1	0	1
19	31	1.6	2	1	0	1	0	0	0	2	0	148.1	0	0	0	0	0	0	1	0	15	4	6323.08	1	1	1
20	30	3.95	2	3	1	2	1	1	1	2	0	0.64	0	0	0	0	0	0	0	2	100	10	25124.6	1	0	1
21	35	1.6	1	3	1	2	1	0	1	1	0	22.29	0	0	0	0	0	0	1	0	20	8	14802.6	1	0	1
22	39	1.35	1	4	1	3	2	1	3	2	0	108.3	0	0	0	0	0	0	1	0	10	5	10935	1	0	1
23	33	4.1	2	3	1	2	1	0	0	2	0	99.1	1	0	1	1	0	0	0	2	100	23	20870.9	1	1	0
23	32	3.7	2	2	1	0	1	1	0	2	0	21.85	0	0	1	1	0	0	1	0	20	37	18716.6	1	0	1
24	46	3.5	3	2	1	0	1	1	0	2	0	1.7	0	0	0	0	0	0	1	0	20	3	9596.7	1	0	1
25	30	3.97	1	2	1	1	1	1	1	2	0	0.9	0	0	0	0	0	0	0	2	50	8	25808	1	0	1
26	38	5.1	1	3	2	1	2	2	1	2	0	182.9	0	0	0	0	0	0	0	2	100	14	24488.1	1	0	1
27	34	6.4	1	4	1	2	1	1	0	2	1	29256	0	0	1	1	1	0	0	1	100	24	48970.1	1	0	1
28	30	3	2	2	1	1	1	1	0	1	0	22.33	0	0	0	0	0	0	1	0	20	2	11305.6	1	0	1
29	37	3.83	1	4	1	3	1	1	3	2	0	3.54	0	0	0	0	0	0	0	2	50	12	24698	1	0	1
30	40	8.77	2	3	1	1	1	1	0	2	0	1058	0	1	1	0	1	1	0	0	800	20	27727.6	1	0	0
31	29	2.45	1	2	0	2	0	0	2	2	1	9.48	0	0	0	1	0	1	0	0	30	7	7414.77	1	0	1
32	28	1.95	1	2	0	2	0	0	1	2	0	1590	0	0	0	0	0	0	1	0	20	9	13511.3	1	0	1
33	34	2.3	1	3	1	2	1	1	1	2	0	3442	0	0	1	0	0	0	0	1	150	10	31251.1	1	0	1
34	38	5.47	1	3	1	1	1	1	0	2	0	＞10000	0	0	0	0	0	0	0	2	500	9	21696.4	1	0	1
35	37	6.23	1	2	0	2	0	0	2	2	0	39.21	0	0	0	0	0	0	1	0	300	16	23681.6	1	0	0
36	30	1.4	2	4	2	2	2	2	1	1	0	3805	0	0	0	0	0	0	0	1	100	3	28942.3	1	0	1
37	28	1.63	3	2	2	0	2	0	0	2	0	1.45	0	0	0	0	0	0	1	0	30	5	11715.8	0	0	1
38	43	4.53	2	1	1	0	1	1	0	2	0	45.69	0	0	0	0	0	0	1	0	100	10	35064.5	1	0	1
39	30	1	2	3	2	1	2	0	0	2	0	17.81	0	0	0	0	0	0	1	0	2	4	11251.4	1	0	1
40	29	1.47	2	4	2	2	2	2	1	2	0	0.44	0	0	0	0	0	0	1	0	20	8	28995.7	1	0	1
41	31	3.27	2	4	1	2	1	1	2	1	0	71.13	0	0	0	0	0	0	1	0	500	9	19998.5	1	0	1
42	30	2.23	2	2	1	1	1	0	1	2	1	3.51	0	0	0	0	0	0	1	0	50	7	13287.7	1	0	1
43	21	1.6	2	3	0	3	0	0	3	2	0	3.63	0	0	0	0	0	0	1	0	10	11	15223.6	1	0	0
44	30	1.4	2	5	2	3	2	1	0	2	0	2256	0	0	0	0	0	0	1	0	10	4	12579.3	1	0	0
45	31	5.8	2	5	1	3	1	1	0	2	0	53487	0	0	1	0	0	0	0	1	1200	7	34072.7	1	0	1
46	34	1.9	2	6	3	3	3	0	0	2	0	1527	0	0	0	0	0	0	1	0	20	4	12978.5	1	0	1
47	27	1.9	3	4	1	3	1	0	0	2	1	4.1	0	0	0	0	0	0	1	0	200	12	26809.1	1	0	1
48	28	2.3	1	4	2	2	2	2	1	3	0	10.89	0	0	0	0	0	0	1	0	20	7	11832.3	1	0	1
49	31	1.65	3	4	2	2	2	0	0	2	1	0.81	0	0	0	1	0	0	1	0	10	6	11487.6	1	0	1
50	23	3.13	3	3	1	2	1	0	1	2	0	1.31	0	0	0	0	0	0	1	0	50	5	15359.3	1	0	1
51	38	6.8	1	4	2	2	2	2	1	2	0	776.45	0	0	0	0	0	0	0	1	800	2	35136.7	1	0	1
52	30	5.43	2	4	2	2	2	2	0	2	0	16669	0	0	0	0	0	0	0	1	200	3	27690.7	1	0	1
53	31	1.8	1	4	0	4	0	0	1	2	0	595.5	0	0	0	0	0	0	1	0	10	12	17222.3	1	0	1
54	33	1.95	1	3	1	2	1	0	1	2	0	39.33	0	0	0	0	0	0	1	0	15	11	20764.8	1	0	1
55	30	3.63	3	3	2	1	2	0	0	2	0	26.98	0	0	0	0	0	0	1	0	100	7	18674.2	1	0	1
56	16	1.6	3	1	0	1	0	0	1	2	0	1.09	0	0	0	0	0	0	1	0	400	5	27544	1	0	1
57	29	2.57	1	3	2	1	2	1	1	2	0	14.83	0	0	0	0	0	0	1	0	60	4	13640.4	1	0	1
58	28	3.07	3	5	2	3	2	2	2	2	0	3264	0	0	0	0	0	0	1	0	10	5	12629	1	0	1
59	29	2.9	2	3	1	2	1	1	2	2	0	237.2	0	0	0	0	0	0	1	0	10	2	11209	1	0	1
60	33	2.5	2	5	2	3	2	0	2	2	0	474.7	0	0	0	0	0	0	1	0	10	5	14752.9	1	0	1
61	32	2.1	2	4	2	2	2	0	1	1	0	24.77	0	0	0	0	0	0	1	0	10	3	13331.1	1	0	1
62	30	2.97	2	2	0	2	0	0	1	1	0	38.27	0	0	0	0	0	0	1	0	10	5	12007	1	0	1
63	27	2.67	1	4	0	3	0	0	1	2	0	127	0	0	0	0	0	0	1	0	10	4	14378.9	1	0	1
64	33	0.97	2	2	1	1	1	0	1	2	0	528.46	0	0	0	0	0	0	1	0	100	7	21087.2	1	0	0
64	33	0.97	2	2	1	1	1	0	1	2	0	35.3	0	0	0	0	0	0	1	0	100	7	21087.2	1	0	0
66	30	1.47	1	4	0	4	0	0	2	2	0	51.77	0	0	0	1	0	0	1	0	20	10	15075.6	1	0	1
67	32	2.4	2	1	0	1	0	0	1	2	0	2.17	0	0	0	1	1	0	1	0	10	7	33716	1	0	1
68	30	3.45	1	3	1	2	1	0	1	2	0	1.23	0	0	0	0	0	0	1	0	10	2	12982	1	0	1
69	29	2.05	1	2	1	1	1	1	1	2	0	5569	0	0	0	0	1	0	0	0	——	4	22099	1	0	1
70	25	1.77	2	1	0	1	0	0	0	2	0	414.5	0	0	0	0	0	0	1	0	10	4	11953.1	1	0	1
71	38	2.1	2	4	2	2	2	1	1	1	0	44.01	0	0	0	0	0	0	1	0	50	2	9613.76	1	0	1
72	33	2.35	2	3	1	2	1	0	0	1	0	6.95	0	0	0	0	0	0	1	0	20	8	13433.7	1	0	1
73	36	0.67	3	2	0	2	0	0	2	2	0	0.27	0	0	0	0	0	0	1	0	10	2	10699.9	1	0	1
74	32	1.53	2	2	1	1	1	0	0	2	0	144.86	0	0	0	0	0	0	1	0	20	2	11735.6	1	0	1
75	19	1.93	1	2	0	2	0	0	2	2	0	189	0	0	0	0	0	0	1	0	10	3	11594.6	1	0	1
76	35	2.37	1	3	2	1	2	0	1	2	0	0.54	0	1	0	0	0	0	1	0	10	5	12272.8	1	0	1
77	33	1.13	3	2	0	2	0	0	0	2	0	6.74	0	0	0	0	0	0	1	0	10	3	11861.4	1	0	1
78	36	1.67	2	3	2	1	2	0	0	1	0	214	0	0	0	0	0	0	1	0	10	4	12448.4	1	0	1
79	38	1.35	3	3	2	1	2	0	0	2	0	29	0	0	0	1	0	0	1	0	20	5	14918.2	1	0	1
80	33	1.9	2	1	0	1	0	0	0	2	0	903.73	0	1	0	0	0	0	1	0	20	3	14098.8	1	0	1
81	36	0.65	2	2	1	1	2	0	1	1	0	527	0	0	0	0	0	0	1	0	10	2	10098.8	1	0	1
82	31	1.7	1	2	1	1	1	0	1	2	0	1334	0	0	0	0	0	0	1	0	80	3	12816.9	1	0	1
83	23	0.87	1	4	1	2	1	0	0	1	0	29706	0	0	0	0	0	0	1	0	10	6	12759.6	1	0	1
84	28	2.9	2	1	0	1	0	0	0	2	0	26	0	0	0	0	0	0	1	1	50	4	24032.7	1	0	1
85	30	2.83	1	5	2	3	2	0	1	2	0	3672	0	0	0	0	0	0	1	0	20	7	19183	1	0	1
86	27	1.2	3	2	0	2	0	0	1	2	0	0.67	0	0	1	0	0	0	1	0	5	4	15030.5	1	0	1
87	30	1.25	3	1	0	1	0	0	0	3	0	1103.44	0	0	0	0	0	0	1	0	10	2	15673.4	1	0	1
88	31	2.07	1	7	2	5	2	2	1	2	0	981	0	0	0	0	0	0	1	0	10	4	11247.2	1	0	1
89	28	2.33	1	3	0	3	0	0	2	2	0	240	0	0	0	0	0	0	1	0	50	3	11957.4	1	0	1
90	29	1.53	1	2	0	2	0	0	1	2	0	14.39	0	0	0	1	0	0	1	0	10	4	12667.5	1	0	1
91	31	4.53	2	2	1	1	1	1	0	2	0	2.16	0	0	0	1	0	0	1	0	10	4	12367.5	1	0	1
92	23	0.35	2	1	0	1	0	0	0	2	0	3.04	0	0	0	0	0	0	1	0	50	2	11499.7	1	0	1
93	36	1.85	2	2	1	1	1	1	0	2	0	219.25	1	0	0	0	0	0	1	0	10	2	10493.7	1	0	1
94	39	2.47	3	5	1	4	1	1	0	2	0	34.61	0	0	0	0	0	0	1	0	30	6	16699.5	1	0	1
95	24	2.63	2	5	1	4	1	0	3	2	0	3271	0	0	0	0	0	0	1	0	20	2	12199.1	1	0	1
96	36	1.05	2	3	1	2	1	0	0	2	0	17.79	0	0	0	1	0	0	1	0	5	5	21746.8	1	0	1
97	31	0.9	1	2	1	1	1	0	1	1	0	121.21	0	0	0	0	0	0	1	0	10	1	13432	1	0	1
98	39	1.6	1	6	1	5	1	0	1	1	0	48.2	0	0	0	0	0	0	1	0	20	2	11555.9	1	0	1
99	29	1.95	2	8	2	6	2	0	0	2	0	4692	0	0	0	0	0	0	1	0	50	6	12737.7	1	0	1
100	28	2.23	2	1	0	1	0	0	0	2	0	11.95	0	0	0	0	0	0	1	0	30	3	11273.4	1	0	1
101	45	2.93	2	4	2	2	2	0	1	3	0	227.4	0	0	0	0	1	0	1	0	10	6	27281	1	0	1
102	23	4.7	2	3	1	1	1	1	0	1	0	806.1	0	0	1	1	0	1	0	0	20	44	18743.8	1	1	0
103	26	2.25	3	2	0	2	0	0	2	2	1	10.2	0	0	0	0	0	0	1	0	50	4	13252.2	1	0	1
104	40	3.05	2	4	2	2	2	0	0	2	0	39.5	0	0	0	0	0	0	1	0	15	4	17492	1	0	1
105	29	1.8	2	3	1	2	1	0	0	2	0	11.72	0	0	0	0	0	0	1	0	50	2	16197.4	1	0	1
106	32	3.55	2	4	1	3	1	0	2	2	0	<0.6	0	0	0	0	0	0	1	0	10	15	25588.4	1	0	1
